# Supplementary material for: The Plasticizer Dibutyl Phthalate (DBP) Impairs Pregnancy Vascular Health: Insights into Calcium Signaling and Nitric Oxide Involvement
Source: J Xenobiot. 2025 Aug 6;15(4):127. doi: 10.3390/jox15040127 (PMC12387933; doi:10.3390/jox15040127)
Supplement: Supplementary file 1 [file jox-15-00127-s001.zip]

Archive with 1 entries (1 files):
- jox-3747653-supplementary.pdf
